# Supplementary material for: Group-Based Pelvic Floor Telerehabilitation to Treat Urinary Incontinence in Older Women: A Feasibility Study
Source: Int J Environ Res Public Health. 2023 May 11;20(10):5791. doi: 10.3390/ijerph20105791 (PMC10218421; doi:10.3390/ijerph20105791)
Supplement: Supplementary file 1 [file ijerph-20-05791-s001.zip]

Archive with 1 entries (1 files):
- ijerph-2257450-supplementary.pdf
